# Supplementary material for: MIPs–SERS Sensor Based on Ag NPs Film for Selective Detection of Enrofloxacin in Food
Source: Biosensors (Basel). 2023 Feb 28;13(3):330. doi: 10.3390/bios13030330 (PMC10046510; doi:10.3390/bios13030330)
Supplement: Supplementary file 1 [file biosensors-13-00330-s001.zip]

Archive with 1 entries (1 files):
- biosensors-2183143-supplementary.pdf
